# Supplementary material for: DNA Barcoding Using 18S rRNA Gene Fragments for Identification of Tick-Borne Protists in Ticks in the Republic of Korea
Source: Pathogens. 2024 Oct 29;13(11):941. doi: 10.3390/pathogens13110941 (PMC11597262; doi:10.3390/pathogens13110941)
Supplement: Supplementary file 1 [file pathogens-13-00941-s001.zip]

Archive with 1 entries (1 files):
- pathogens-3243148-supplementary.pdf
